# Supplementary material for: Assessing Textbook Outcome After Implementation of Transversus Abdominis Release in a Regional Hospital
Source: J Abdom Wall Surg. 2022 Jul 6;1:10517. doi: 10.3389/jaws.2022.10517 (PMC10831686; doi:10.3389/jaws.2022.10517)
Supplement: Supplementary file 1 [file table2.xlsx]

## Sheet: `SupTab 2
Sup Table 2. Outcome of patients that underwent a TAR per HPW stage and operative characteristics
Outcome parameter					SSO			SSE			SSOPI			Systemic Compications			Recurrence			Textbook Outcome
n (%)			69		28	40.5797		16	23.1884		8	11.5942		30	43.4783		3	4.34783		24	34.7826
HPW stage, n (%), p-value
	I		10	14.4928	4	40	0.769	1	10	0.098			0.100	7	70	0.223			0.555	2	8.33333	0.157
	II		34	49.2754	12	35.2941		7	20.5882		3	8.82353		13	38.2353		1	10		16	66.6667
	III		20	28.9855	10	50		8	40		5	25		9	45		2	20		4	16.6667
	IV		5	7.24638	2	40								1	20					2	8.33333
Contaminated field, n (%)			29	42.029	15	51.7241	0.233	10	34.4828	0.401	6	20.6897	0.010	12	41.3793	0.470	3	10.3448		8	27.5862	0.157
Use of MPH, n (%)			32	46.3768	10	31.25	0.142	7	21.875	0.810	4	12.5	0.827	13	40.625	0.232	2	6.25	0.880	15	46.875	0.001
Bilateral TAR, n (%)			51	73.913	23	45.098	0.198	13	25.4902	0.352	7	13.7255	0.827	26	50.9804	0.377	2	3.92157	0.262	15	29.4118	0.557
SSO Surgical Site Occurences, SSE Surgical Site Events, SSOPI SSO requiring Procedural Interventions, MPH Microporous Polysaccharide Hemospheres
