# Supplementary material for: Assessing Textbook Outcome After Implementation of Transversus Abdominis Release in a Regional Hospital
Source: J Abdom Wall Surg. 2022 Jul 6;1:10517. doi: 10.3389/jaws.2022.10517 (PMC10831686; doi:10.3389/jaws.2022.10517)
Supplement: Supplementary file 2 [file table1.xlsx]

## Sheet: supTable1
Table 1. Developments in type of component separation techniques 2016-2021
year	patients discussed at the MDT	patients operated (%)		CST performed(%)		Type of CST performed
						Ramirez (%)		ECST (%)		TAR (%)
2016	75	49	65.3333	23	46.9388	2	8.69565	19	82.6087	2	8.69565
2017	110	56	50.9091	25	44.6429	1	4	16	64	8	32
2018	107	60	56.0748	26	43.3333	0	0	12	46.1538	14	53.8462
2019	113	72	63.7168	34	47.2222	2	5.88235	7	20.5882	25	73.5294
2020	55	33	60	21	63.6364	1	4.7619	3	14.2857	17	80.9524
2021	31	19	61.2903	3	15.7895	0	0	0	0	3	100
total	491	289	58.8595	132	45.6747	6	4.54545	57	43.1818	69	52.2727
MDT Multi-Disciplinary Team meeting, CST Component Separation Technique used, TAR Transversus Abdominis Release, ECST Endoscopic CST.
